# Supplementary material for: Gut Microbiome Composition Associated With Major Depressive Disorder and Sleep Quality
Source: Front Psychiatry. 2021 May 21;12:645045. doi: 10.3389/fpsyt.2021.645045 (PMC8175648; doi:10.3389/fpsyt.2021.645045)
Supplement: Supplementary file 1 [file Table_1.XLS]

## Sheet: Table S1  Differeces of Taxa ab
Table S1 Differeces of Taxa abundances in MDD and HC
tax	p-value	fdr	p.signif
Order
Pasteurellales	0.00455531	0.0819956	ns
Actinomycetales	0.0145693	0.131123	ns
Burkholderiales	0.118334	0.710006	ns
Coriobacteriales	0.137494	0.618723	ns
Desulfovibrionales	0.28957	0.931952	ns
Lactobacillales	0.402328	0.99623	ns
Bifidobacteriales	0.443899	0.99623	ns
Enterobacteriales	0.498857	0.99623	ns
Clostridiales	0.560855	0.99623	ns
Synergistales	0.571758	0.99623	ns
Aeromonadales	0.617767	0.99623	ns
Fusobacteriales	0.621301	0.931952	ns
Bacteroidales	0.77313	0.99623	ns
Erysipelotrichales	0.780377	0.99623	ns
Victivallales	0.867969	0.99623	ns
Rhodospirillales	0.950874	0.99623	ns
Verrucomicrobiales	0.976517	0.99623	ns
Selenomonadales	0.99623	0.99623	ns
Family
Bacteroidaceae	0.00333138	0.0999414	ns
Pasteurellaceae	0.00455531	0.0683297	ns
Peptostreptococcaceae	0.00860226	0.0860226	ns
Actinomycetaceae	0.0145693	0.10927	ns
Clostridiaceae	0.0149966	0.0899798	ns
Porphyromonadaceae	0.0171431	0.0857155	ns
Prevotellaceae	0.0279136	0.11963	ns
Rikenellaceae	0.0460517	0.172694	ns
Acidaminococcaceae	0.0551583	0.183861	ns
Leuconostocaceae	0.0645022	0.193507	ns
Alcaligenaceae	0.113884	0.310593	ns
Veillonellaceae	0.127638	0.319095	ns
Coriobacteriaceae	0.137494	0.317294	ns
Desulfovibrionaceae	0.28957	0.620507	ns
Lachnospiraceae	0.418509	0.837018	ns
Peptococcaceae	0.422309	0.79183	ns
Bifidobacteriaceae	0.443899	0.783351	ns
Christensenellaceae	0.449744	0.749574	ns
Fusobacteriaceae	0.482979	0.762598	ns
Enterobacteriaceae	0.498857	0.748286	ns
Lactobacillaceae	0.555267	0.793238	ns
Synergistaceae	0.571758	0.779669	ns
Succinivibrionaceae	0.617767	0.805783	ns
Ruminococcaceae	0.646574	0.808217	ns
Streptococcaceae	0.653384	0.784061	ns
Enterococcaceae	0.764172	0.881737	ns
Erysipelotrichaceae	0.780377	0.867085	ns
Victivallaceae	0.783745	0.839727	ns
Rhodospirillaceae	0.950874	0.983663	ns
Verrucomicrobiaceae	0.976517	0.976517	ns
Genus
Flavonifractor	0.000147263	0.0098666	**
Alloprevotella	0.00190022	0.0424383	*
Parabacteroides	0.00516602	0.0432654	*
Hungatella	0.00462605	0.0442779	*
Bacteroides	0.00333138	0.0446405	*
Haemophilus	0.00617845	0.0459951	*
Intestinimonas	0.00277155	0.0464235	*
Eisenbergiella	0.00429811	0.0479956	*
Tyzzerella	0.00740684	0.0496258	*
Escherichia	0.00882162	0.0537317	ns
Eggerthella	0.00175867	0.0589155	ns
Prevotella	0.0154048	0.0793938	ns
Actinomyces	0.0145693	0.0813451	ns
Holdemania	0.0173268	0.0829213	ns
Weissella	0.0243235	0.108645	ns
Paraprevotella	0.0278867	0.109907	ns
Faecalitalea	0.026878	0.112552	ns
Anaerotruncus	0.0331713	0.123471	ns
Alistipes	0.0439818	0.155094	ns
Phascolarctobacterium	0.050435	0.168957	ns
Pseudobutyrivibrio	0.0591933	0.18027	ns
Peptococcus	0.0591024	0.188565	ns
Subdoligranulum	0.0656993	0.191385	ns
Barnesiella	0.0803074	0.192164	ns
Erysipelatoclostridium	0.0794847	0.19724	ns
Coprococcus	0.0715549	0.199758	ns
Faecalibacterium	0.0794613	0.204766	ns
Acidaminococcus	0.0773921	0.207411	ns
Fusicatenibacter	0.0898594	0.207606	ns
Lachnoclostridium	0.127638	0.285058	ns
Bilophila	0.140633	0.294451	ns
Klebsiella	0.138154	0.298591	ns
Lachnospira	0.198954	0.403936	ns
Odoribacter	0.214426	0.422546	ns
Intestinibacter	0.248425	0.475556	ns
Megamonas	0.272081	0.479722	ns
Dorea	0.268176	0.485616	ns
Veillonella	0.264082	0.491485	ns
Butyricicoccus	0.322468	0.540135	ns
Dialister	0.32051	0.55062	ns
Anaerostipes	0.346247	0.565818	ns
Allisonella	0.364097	0.580822	ns
Sutterella	0.408079	0.621394	ns
Turicibacter	0.404082	0.629616	ns
Fusobacterium	0.445573	0.648987	ns
Bifidobacterium	0.443899	0.660916	ns
Holdemanella	0.500651	0.713694	ns
Collinsella	0.555489	0.729761	ns
Lactobacillus	0.555267	0.744057	ns
Marvinbryantia	0.58036	0.747771	ns
Ruminiclostridium	0.548166	0.749534	ns
Megasphaera	0.540852	0.75494	ns
Succinivibrio	0.617767	0.780951	ns
Mitsuokella	0.646951	0.802698	ns
Streptococcus	0.701833	0.839693	ns
Victivallis	0.700085	0.852831	ns
Catenibacterium	0.729787	0.857819	ns
Enterococcus	0.764172	0.88275	ns
Roseburia	0.809546	0.903993	ns
Desulfovibrio	0.803167	0.912071	ns
Ruminococcus	0.861203	0.945912	ns
Butyricimonas	0.996184	0.996184	ns
Olsenella	0.988808	0.996184	ns
Akkermansia	0.976517	0.996184	ns
Coprobacter	0.9352	0.996184	ns
Parasutterella	0.958282	0.996184	ns
Blautia	0.973614	0.996184	ns
Species
Subdoligranulum_sp._4_3_54A2FAA	4.08e-06	0.00035904	***
uncultured_bacterium	0.000609466	0.0268165	*
Eggerthella_lenta	0.00175867	0.0386908	*
uncultured_Veillonellaceae_bacterium	0.00225941	0.0397656	*
Clostridia_bacterium_UC5.1-2F7	0.00171412	0.050281	ns
Coprococcus_eutactus	0.00491945	0.0541139	ns
Bacteroides_thetaiotaomicron	0.00619689	0.0545327	ns
[Eubacterium]_eligens	0.004552	0.0572252	ns
Escherichia_coli	0.00882162	0.0597156	ns
Haemophilus_parainfluenzae	0.00617845	0.0604115	ns
Parabacteroides_distasonis	0.00961463	0.0604348	ns
unidentified	0.00832557	0.0610542	ns
Lachnospiraceae_bacterium_3_1_57FAA_CT1	0.00429811	0.063039	ns
Clostridium_sp._7_3_54FAA	0.008176	0.065408	ns
Actinomyces_odontolyticus	0.0157637	0.0924805	ns
Bacteroides_coprocola	0.0276817	0.12821	ns
uncultured_Firmicutes_bacterium	0.0262801	0.128481	ns
Weissella_confusa	0.0243235	0.133779	ns
Bacteroides_uniformis	0.0259027	0.134085	ns
Lachnospiraceae_bacterium_TF01-11	0.0400329	0.176145	ns
uncultured_organism	0.049308	0.206624	ns
Clostridium_sp.	0.0566189	0.226476	ns
Dorea_longicatena	0.0694156	0.234945	ns
bacterium_enrichment_culture_clone_Ecwsrb027	0.0675983	0.237946	ns
Anaerotruncus_colihominis	0.0626449	0.239685	ns
Ruminococcus_lactaris	0.0667468	0.244738	ns
Acidaminococcus_fermentans	0.0773921	0.252241	ns
Eubacterium_ramulus	0.0811946	0.255183	ns
Bacteroides_stercoris	0.0991418	0.300844	ns
Bacteroides_coprophilus	0.121539	0.356515	ns
Alistipes_indistinctus	0.125654	0.356695	ns
Bacteroides_vulgatus	0.134977	0.359939	ns
Dialister_invisus	0.144729	0.363889	ns
Bilophila_wadsworthia	0.140633	0.363992	ns
Parabacteroides_merdae	0.132496	0.364363	ns
uncultured_rumen_bacterium	0.163323	0.399235	ns
metagenome	0.191002	0.454275	ns
butyrate-producing_bacterium_L2-50	0.205467	0.475818	ns
Odoribacter_splanchnicus	0.225151	0.508032	ns
Bacteroides_fragilis	0.306082	0.598559	ns
Ruminococcus_sp._N15.MGS-57	0.304437	0.608873	ns
uncultured_spirochete	0.300242	0.614449	ns
gut_metagenome	0.29536	0.618849	ns
Clostridium_perfringens	0.281317	0.618897	ns
Bacteroides_caccae	0.290993	0.62457	ns
uncultured_prokaryote	0.330722	0.632685	ns
Prevotellaceae_bacterium_DJF_CR21k6	0.383082	0.702317	ns
Ruminococcus_bicirculans	0.451578	0.709623	ns
Coprococcus_comes	0.381802	0.714864	ns
Dorea_formicigenerans	0.446827	0.714923	ns
Sutterella_parvirubra	0.441433	0.719373	ns
Tyzzerella_nexilis	0.411573	0.724368	ns
Sutterella_wadsworthensis	0.436496	0.724747	ns
Eubacterium_sp._1-5	0.404912	0.727189	ns
Anaerostipes_hadrus	0.423986	0.731584	ns
Lactobacillus_prophage_Lj928	0.436251	0.73827	ns
uncultured_Lachnospiraceae_bacterium	0.480987	0.742576	ns
Clostridium_paraputrificum	0.493002	0.748004	ns
Parabacteroides_goldsteinii	0.515442	0.768794	ns
Roseburia_inulinivorans	0.527348	0.773444	ns
Bifidobacterium_longum	0.545656	0.774479	ns
Prevotella_sp.	0.542824	0.783091	ns
uncultured_Ruminococcus_sp.	0.580148	0.797703	ns
uncultured_Coprococcus_sp.	0.57206	0.799068	ns
Streptococcus_salivarius_subsp._salivarius	0.606339	0.808452	ns
Alistipes_sp._N15.MGS-157	0.605264	0.819434	ns
Bifidobacterium_adolescentis	0.651982	0.831513	ns
uncultured_Clostridiales_bacterium	0.64548	0.835328	ns
Roseburia_hominis	0.665395	0.836497	ns
Faecalibacterium_prausnitzii	0.644876	0.847001	ns
Prevotella_stercorea	0.771048	0.8699	ns
[Clostridium]_lactatifermentans	0.707084	0.876386	ns
Lactobacillus_ruminis	0.767442	0.877076	ns
Megasphaera_elsdenii	0.789025	0.878914	ns
human_gut_metagenome	0.809546	0.879507	ns
Bacteroides_plebeius	0.804818	0.8853	ns
Coprococcus_sp._HPP0074	0.76626	0.887249	ns
Ruminococcus_sp._5_1_39BFAA	0.730081	0.892321	ns
Bacteroides_massiliensis	0.742677	0.895281	ns
Enterococcus_gallinarum	0.764172	0.896628	ns
Bacteroides_fluxus	0.757618	0.900951	ns
uncultured_Christensenellaceae_bacterium	0.857147	0.908783	ns
Blautia_obeum	0.853782	0.916254	ns
[Eubacterium]_siraeum	0.876578	0.91832	ns
Blautia_sp.	0.890366	0.92179	ns
Akkermansia_muciniphila	0.976517	0.976517	ns
Parasutterella_secunda	0.968888	0.980024	ns
Bacteroides_eggerthii	0.963434	0.98584	ns

## Sheet: Table S2 .Partial Correlations 
Table S2 .Partial Correlations between taxa and HAMD,PSQI and ISI scores in MDD and HCs
Taxa	HAMD						PSQI						ISI
	MDD			HC			MDD			HC			MDD			HC
	r	p-value	fdr	r	p-value	fdr	r	p-value	fdr	r	p-value	fdr	r	p-value	fdr	r	p-value	fdr
genus
Blautia	0.039	0.83	0.99	0.081	0.61	0.999	-0.406	0.019*	0.431	-0.159	0.316	0.997	-0.226	0.207	0.999	-0.181	0.251	0.998
Coprococcus	-0.236	0.186	0.99	-0.058	0.714	0.999	-0.508	0.003**	0.101	-0.221	0.16	0.997	-0.242	0.174	0.999	-0.134	0.398	0.998
Dorea	-0.355	0.042*	0.99	-0.16	0.313	0.999	-0.399	0.022*	0.374	-0.208	0.187	0.997	-0.247	0.166	0.999	-0.154	0.331	0.998
Butyricicoccus	0.364	0.037*	0.99	0.085	0.593	0.999	-0.069	0.705	0.888	0.088	0.578	0.997	0.065	0.72	0.999	-0.018	0.912	0.998
Intestinibacter	-0.215	0.229	0.99	-0.009	0.956	0.985	-0.559	0.001**	0.048*	-0.024	0.878	0.997	-0.489	0.004**	0.272	-0.024	0.878	0.998
Peptococcus	0.403	0.020*	0.99	-0.007	0.966	0.98	-0.195	0.277	0.897	0.006	0.97	0.997	0.038	0.835	0.999	-0.169	0.285	0.998
Prevotella	-0.111471	0.536843	0.99	0.0890025	0.575132	0.999	0.0795754	0.659793	0.955	0.0393306	0.80468	0.997	-0.0899521	0.618609	0.978	0.298243	0.055058	0.998
Bacteroides	0.0336202	0.85265	0.983	-0.0548028	0.730317	0.937	0.0535157	0.767396	0.884	0.0187926	0.905969	0.997	0.132675	0.461709	0.999	-0.216809	0.167849	0.998
Faecalibacterium	0.0190645	0.916135	0.944	-0.0556155	0.726471	0.969	-0.0143616	0.936775	0.937	-0.0252094	0.874087	0.997	-0.0307458	0.865128	0.999	-0.160298	0.310546	0.998
Escherichia	0.0138201	0.939154	0.953	-0.0238571	0.880791	0.998	0.325857	0.0642271	0.873	0.0301502	0.849668	0.997	0.11	0.542265	0.999	0.0545867	0.731341	0.998
unclassified	0.124107	0.491378	0.99	0.058752	0.711691	0.999	-0.173002	0.335656	0.815	-0.0756359	0.634027	0.989	0.0749871	0.67833	0.999	-0.129686	0.413035	0.998
Phascolarctobacterium	0.15867	0.377804	0.99	-0.26398	0.0911684	0.999	-0.0777121	0.667298	0.926	-0.0444361	0.779918	0.959	0.112834	0.531847	0.999	-0.222456	0.156779	0.998
Megamonas	-0.117066	0.516466	0.99	-0.10042	0.526893	0.999	-0.146856	0.414768	0.881	0.0160743	0.919522	0.978	-0.202547	0.25829	0.999	0.0244455	0.877873	0.998
Klebsiella	0.202783	0.257722	0.99	-0.257631	0.0995187	0.999	0.105418	0.559315	0.864	-0.157221	0.320049	0.997	0.0568631	0.753283	0.999	-0.188533	0.231807	0.998
Lachnoclostridium	0.113286	0.530194	0.99	-0.183507	0.244714	0.999	0.0511775	0.777298	0.881	0.0371025	0.815548	0.997	0.0900956	0.618047	0.999	-0.130751	0.409175	0.998
Collinsella	-0.301878	0.0877505	0.99	0.163208	0.30173	0.999	-0.269658	0.129113	0.798	0.216157	0.169163	0.997	-0.136079	0.450192	0.999	0.0273313	0.863584	0.998
Ruminococcus	-0.0474019	0.793359	0.99	0.16001	0.31143	0.999	-0.176051	0.327075	0.824	-0.0343923	0.828812	0.997	-0.14406	0.423804	0.999	-0.167343	0.289476	0.998
Subdoligranulum	0.0373276	0.836608	0.981	-0.0910438	0.566362	0.999	0.023264	0.897749	0.925	-0.0495173	0.755485	0.997	0.0157701	0.930589	0.999	0.0127633	0.93606	0.964
Parabacteroides	-0.0197595	0.913089	0.986	-0.189515	0.229339	0.999	-0.0325267	0.857393	0.956	-0.0172071	0.913871	0.997	0.099665	0.581063	0.999	-0.114671	0.469607	0.998
Alistipes	0.0953232	0.597721	0.99	-0.0764799	0.630236	0.999	-0.172497	0.33709	0.79	0.0385038	0.808709	0.997	-0.0505407	0.780001	0.999	-0.147918	0.34987	0.998
Lachnospira	0.0818007	0.650873	0.99	0.0178467	0.910682	0.999	-0.180756	0.314102	0.89	0.0716201	0.652189	0.997	-0.20876	0.243656	0.999	0.0402689	0.800115	0.998
Dialister	0.0548374	0.761815	0.99	0.261064	0.0949335	0.999	0.0640384	0.7233	0.878	0.0136859	0.931449	0.997	0.0946169	0.600451	0.996	0.20196	0.199626	0.998
Parasutterella	0.170204	0.343648	0.99	-0.0888869	0.575631	0.999	-0.0265595	0.883357	0.953	-0.0319141	0.840983	0.997	0.209557	0.241821	0.999	-0.224521	0.152867	0.998
Megasphaera	-0.149757	0.405508	0.99	-0.113426	0.474478	0.999	-0.133445	0.45909	0.918	-0.0735939	0.643237	0.997	-0.170871	0.341732	0.999	0.0477164	0.764119	0.998
Fusicatenibacter	0.0603685	0.738588	0.99	-0.115909	0.464793	0.999	-0.103851	0.565201	0.854	-0.263623	0.0916225	0.99	-0.114965	0.524075	0.999	-0.188861	0.23098	0.998
Roseburia	-0.27618	0.119757	0.99	-0.155757	0.32463	0.999	-0.0772232	0.669272	0.892	0.143876	0.363336	0.986	0.0134745	0.940673	0.999	-0.177523	0.260708	0.998
Sutterella	0.0994572	0.581855	0.99	0.129179	0.414882	0.999	0.30104	0.0886789	0.754	-0.232068	0.139178	0.984	0.152688	0.396272	0.999	0.193576	0.219329	0.998
Streptococcus	-0.169915	0.344481	0.99	0.0296337	0.852215	0.999	-0.324467	0.0654388	0.636	0.101401	0.522843	0.997	-0.134087	0.456914	0.999	0.251319	0.108391	0.998
Mitsuokella	-0.144906	0.42106	0.99	-0.103546	0.514039	0.999	-0.140457	0.435609	0.898	0.0971485	0.540508	0.997	-0.15867	0.377804	0.999	0.0256469	0.871919	0.998
Anaerostipes	0.0771593	0.66953	0.99	0.244307	0.118939	0.999	-0.211484	0.237419	0.897	-0.0401435	0.800724	0.997	-0.286831	0.105577	0.999	-0.139467	0.378378	0.998
Odoribacter	0.0117028	0.948463	0.948	0.0143767	0.927998	0.999	-0.166554	0.354249	0.803	0.120477	0.44726	0.997	-0.0950878	0.59863	0.999	-0.0714461	0.65298	0.998
Fusobacterium	-0.098785	0.584422	0.99	-0.0854059	0.590733	0.999	-0.107482	0.551603	0.915	-0.254575	0.103742	0.997	-0.230073	0.197721	0.999	-0.0850948	0.592091	0.998
Succinivibrio	-0.0312757	0.862824	0.978	-0.14891	0.346611	0.999	0.226183	0.20562	0.874	-0.170261	0.281029	0.997	0.111359	0.537256	0.999	-0.126442	0.424919	0.963
Tyzzerella	0.207893	0.245665	0.99	0.0633106	0.690396	0.999	0.0623093	0.73049	0.871	0.0791203	0.618438	0.997	0.23814	0.182022	0.999	0.015065	0.92456	0.967
Veillonella	0.10418	0.563964	0.99	0.0750166	0.636814	0.999	0.22863	0.200627	0.974	-0.0779258	0.623764	0.988	-0.00090967	0.995991	0.996	0.00682388	0.96579	0.98
Flavonifractor	0.126206	0.484021	0.99	-0.0586761	0.712048	0.999	0.198805	0.267375	0.909	-0.0421049	0.791199	0.988	0.358269	0.0406324	0.999	-0.0631601	0.691096	0.998
Holdemanella	-0.0830181	0.646013	0.99	-0.132983	0.401156	0.999	-0.17972	0.316931	0.862	0.235792	0.132768	0.993	-0.201357	0.261155	0.999	-0.075057	0.636632	0.998
Paraprevotella	0.246577	0.166564	0.99	0.02817	0.859439	0.991	-0.0779818	0.666209	0.944	0.270739	0.0828841	0.995	-0.0574243	0.750925	0.999	0.0210492	0.894737	0.997
Catenibacterium	-0.0942706	0.601791	0.99	0.0214823	0.892584	0.995	0.122766	0.496107	0.888	0.177463	0.26087	0.997	-0.00569425	0.974911	0.999	-0.0333213	0.834067	0.998
Erysipelatoclostridium	0.0665668	0.712827	0.99	0.147113	0.352526	0.999	0.236752	0.184658	0.966	0.0676351	0.67041	0.997	0.016022	0.929483	0.999	0.173155	0.272808	0.998
Alloprevotella	-0.131669	0.465142	0.99	-0.147205	0.352221	0.999	0.133053	0.460423	0.895	0.147871	0.350022	0.997	-0.0754869	0.676302	0.999	-0.114941	0.468557	0.998
Barnesiella	-0.0585787	0.74608	0.99	0.0110019	0.94487	0.988	-0.295533	0.0949624	0.717	-0.289605	0.0628428	0.997	-0.192382	0.283451	0.999	-0.160319	0.310483	0.998
Ruminiclostridium	-0.0708484	0.695211	0.99	-0.171938	0.276246	0.999	-0.184102	0.305076	0.902	-0.23801	0.129055	0.997	0.000980143	0.995681	0.999	-0.185608	0.239262	0.998
Bifidobacterium	0.0699642	0.698837	0.99	-0.0823785	0.604008	0.999	0.0717089	0.691689	0.905	0.151084	0.339536	0.994	0.0652121	0.718432	0.999	-0.0518552	0.74432	0.998
Allisonella	-0.0515718	0.775626	0.99	-0.16967	0.282725	0.999	0.0287758	0.873698	0.958	-0.143648	0.364106	0.986	-0.0413812	0.819142	0.999	-0.0548286	0.730195	0.998
Turicibacter	-0.107235	0.552526	0.99	0.0119276	0.940239	0.999	0.211187	0.238094	0.852	0.0210557	0.894705	0.987	0.297992	0.0921166	0.999	0.225893	0.150308	0.998
Haemophilus	0.0453944	0.801934	0.99	0.517171	<0.001*	0.031*	0.108529	0.547711	0.931	0.0681581	0.668008	0.97	-0.0999323	0.580044	0.999	0.752516	<0..001*	<0..001*
Butyricimonas	-0.0685917	0.704477	0.99	-0.174386	0.269361	0.999	-0.176845	0.324862	0.85	-0.115109	0.467901	0.997	-0.141589	0.431883	0.999	-0.156459	0.322427	0.998
Bilophila	-0.105802	0.557876	0.99	-0.165991	0.293447	0.999	-0.124108	0.491374	0.903	0.157011	0.320701	0.997	-0.0407999	0.821642	0.999	-0.147445	0.351429	0.996
Lactobacillus	0.246141	0.16734	0.99	-0.0678214	0.669554	0.999	0.0703084	0.697425	0.895	0.104879	0.508605	0.997	0.171007	0.341342	0.999	-0.0481522	0.762027	0.998
Faecalitalea	-0.229374	0.199125	0.99	-0.0395099	0.803807	0.999	-0.107264	0.552416	0.894	-0.00872114	0.956286	0.997	-0.107791	0.550454	0.999	-0.0491618	0.757187	0.998
Anaerotruncus	0.231451	0.194976	0.99	0.0348407	0.826614	0.999	-0.0891701	0.621675	0.919	0.13588	0.390884	0.997	0.0187182	0.917653	0.999	-0.0172048	0.913882	0.986
Eggerthella	-0.165738	0.356645	0.99	0.0853575	0.590944	0.999	-0.269379	0.129525	0.734	0.257366	0.0998801	0.997	0.00432335	0.98095	0.999	-0.0169885	0.914961	0.972
Coprobacter	0.0489247	0.786871	0.99	-0.0327772	0.83674	0.998	-0.222083	0.214178	0.857	-0.0934562	0.556077	0.997	-0.249818	0.160884	0.999	-0.12869	0.416664	0.977
Victivallis	-0.178137	0.321282	0.99	-0.0886738	0.57655	0.999	-0.325777	0.0642956	0.729	-0.109418	0.490331	0.997	-0.208769	0.243635	0.999	-0.109728	0.489092	0.998
Weissella	-0.0193643	0.914821	0.957	-0.0556488	0.726314	0.988	0.287464	0.104776	0.712	-0.0823026	0.604343	0.997	0.211471	0.237448	0.999	-0.00369393	0.981477	0.981
Olsenella	-0.128746	0.475196	0.99	-0.0550668	0.729067	0.999	0.0235142	0.896655	0.953	0.112534	0.477982	0.997	0.0408936	0.821238	0.999	-0.0492284	0.756868	0.998
Holdemania	-0.0310412	0.863843	0.963	0.0927839	0.558935	0.999	-0.0233898	0.897199	0.939	0.225038	0.1519	0.996	0.132628	0.461869	0.999	-0.058894	0.711025	0.998
Marvinbryantia	-0.0196828	0.913425	0.971	0.118497	0.454813	0.999	-0.194564	0.277923	0.859	-0.0121288	0.939233	0.997	-0.184993	0.302701	0.999	-0.0405722	0.79864	0.998
Acidaminococcus	-0.0254659	0.888129	0.974	-0.120533	0.447047	0.999	0.120008	0.505907	0.882	-0.345022	0.025*	0.995	0.014273	0.937164	0.999	-0.0875967	0.581208	0.998
Enterococcus	0.130181	0.470245	0.99	-0.0565995	0.721824	0.999	0.227827	0.202257	0.917	-0.139918	0.376823	0.997	0.0242281	0.893535	0.999	0.0479165	0.763158	0.998
Akkermansia	0.0439566	0.808089	0.999	0.0329427	0.835927	0.999	0.066362	0.713674	0.882	0.162698	0.303263	0.994	-0.0329479	0.855565	0.999	0.0478561	0.763448	0.998
Actinomyces	0.0953359	0.597672	0.99	0.187203	0.235177	0.999	0.130789	0.468158	0.884	0.125495	0.428422	0.986	0.0686193	0.704364	0.999	0.0677275	0.669985	0.998
Hungatella	0.30811	0.0810841	0.99	0.262619	0.0929105	0.999	0.0564156	0.755166	0.885	0.168992	0.284683	0.977	0.199057	0.266756	0.999	-0.0423904	0.789816	0.998
Desulfovibrio	-0.106244	0.556222	0.99	0.241677	0.123089	0.999	-0.166065	0.355683	0.78	0.12968	0.413057	0.974	-0.165361	0.357756	0.999	0.0550923	0.728946	0.998
Intestinimonas	-0.0426976	0.813488	0.988	-0.0058446	0.970697	0.971	-0.0189981	0.916426	0.93	-0.043258	0.785614	0.968	0.129379	0.473007	0.999	-0.0382848	0.809777	0.998
Pseudobutyrivibrio	-0.0699866	0.698745	0.99	0.344086	0.026*	0.873	-0.106599	0.554896	0.878	0.105371	0.506608	0.971	0.232245	0.193406	0.999	0.342118	0.0265779	0.904
Eisenbergiella	-0.0499243	0.782619	0.99	0.226522	0.149145	0.999	-0.0776986	0.667352	0.908	0.145197	0.358901	0.97	0.0474343	0.793221	0.999	0.0863988	0.586407	0.998
species
Bacteroides_stercoris	-0.368	0.035*	0.999	-0.144	0.365	0.999	-0.007	0.97	0.994	-0.276	0.077	0.996	0.072	0.689	0.833	-0.122	0.443	0.951
Bacteroides_uniformis	0.424	0.014*	0.999	0.078	0.624	0.999	-0.025	0.89	0.994	0.147	0.354	0.996	0.231	0.196	0.838	-0.064	0.686	0.996
uncultured_Clostridiales_bacterium	-0.117	0.516	0.999	-0.039	0.808	0.999	0.124	0.491	0.815	-0.107	0.501	0.958	0.357	0.042*	0.84	-0.08	0.616	0.996
Blautia_obeum	-0.072	0.692	0.999	0.124	0.435	0.999	-0.392	0.024*	0.528	-0.033	0.837	0.957	-0.35	0.046*	0.855	-0.163	0.301	0.996
Streptococcus_salivarius_subsp._salivarius	-0.192	0.284	0.999	0.089	0.575	0.999	-0.352	0.045*	0.566	0.135	0.395	0.996	-0.164	0.362	0.857	0.316	0.042	0.739
Coprococcus_comes	-0.178	0.323	0.999	0.022	0.889	0.966	-0.408	0.018*	0.792	-0.177	0.263	0.996	-0.061	0.736	0.863	-0.026	0.871	0.935
Blautia_sp.	0.061	0.735	0.999	-0.101	0.523	0.999	-0.411	0.018*	0.528	-0.285	0.068	0.996	-0.098	0.588	0.864	-0.132	0.405	0.938
butyrate-producing_bacterium_L2-50	-0.249	0.162	0.999	-0.055	0.729	0.999	-0.357	0.041*	0.601	-0.084	0.595	0.952	-0.204	0.255	0.878	-0.205	0.192	0.996
Dorea_formicigenerans	-0.285	0.108	0.95	-0.056	0.723	0.999	-0.419	0.015*	0.994	-0.509	0.711	0.944	-0.197	0.273	0.881	-0.184	0.243	0.996
uncultured_Coprococcus_sp.	0.049	0.787	0.999	0.155	0.327	0.999	-0.345	0.049*	0.539	-0.089	0.574	0.953	-0.192	0.284	0.881	-0.133	0.4	0.996
Parasutterella_secunda	0.358	0.041*	0.999	0.097	0.539	0.999	-0.052	0.775	0.922	0.137	0.386	0.996	0.229	0.2	0.882	0.313	0.043	0.631
uncultured_bacterium	-0.143158	0.426742	0.999	0.106878	0.500515	0.999	-0.0213134	0.906283	0.994	0.0236792	0.881673	0.946	-0.180527	0.314727	0.883	0.300189	0.0534153	0.672
Bacteroides_vulgatus	-0.116104	0.519944	0.999	-0.0634985	0.689524	0.999	0.0973595	0.589883	0.824	0.109365	0.49054	0.959	0.11533	0.52275	0.887	-0.0782038	0.622522	0.996
Bacteroides_plebeius	0.224164	0.209803	0.999	0.0237106	0.881517	0.982	-0.102653	0.569722	0.809	-0.123217	0.436919	0.996	-0.154014	0.392134	0.888	-0.142992	0.366323	0.996
unclassified	0.136836	0.44765	0.999	-0.146279	0.355291	0.999	0.087387	0.628691	0.826	-0.124208	0.433209	0.996	-0.0516319	0.775371	0.892	-0.179566	0.25517	0.996
Escherichia_coli	0.0138201	0.939154	0.999	-0.0238571	0.880791	0.994	0.325857	0.0642271	0.565	0.0301502	0.849668	0.923	0.11	0.542265	0.893	0.0545867	0.731341	0.99
uncultured_organism	0.0985851	0.585187	0.999	-0.0118762	0.940496	0.951	-0.291797	0.0994152	0.625	0.048242	0.761596	0.957	0.105212	0.560087	0.895	-0.290579	0.0619237	0.681
Bacteroides_coprocola	0.0364376	0.840453	0.999	0.0904164	0.569051	0.999	0.257337	0.148242	0.593	0.18789	0.233432	0.996	0.237968	0.182347	0.895	-0.110824	0.484736	0.948
Prevotella_stercorea	0.0247607	0.891208	0.999	-0.0589751	0.710644	0.999	0.273985	0.122847	0.569	0.052275	0.742321	0.947	0.0870985	0.629829	0.896	-0.016404	0.917877	0.95
human_gut_metagenome	0.0278711	0.877638	0.999	-0.161594	0.306601	0.999	-0.103306	0.567254	0.818	0.0814006	0.608324	0.923	-0.0738948	0.682771	0.901	-0.162214	0.304724	0.996
Ruminococcus_sp._N15.MGS-57	-0.072817	0.687163	0.999	0.23217	0.139	0.999	-0.148941	0.408101	0.781	0.037174	0.815198	0.983	-0.0500416	0.782121	0.903	-0.138597	0.381389	0.996
Bacteroides_thetaiotaomicron	0.326121	0.0639988	0.939	-0.044047	0.781798	0.999	0.00645632	0.971554	0.994	0.0703305	0.658064	0.919	0.195506	0.275555	0.904	-0.116274	0.463379	0.948
Parabacteroides_distasonis	-0.0733644	0.684931	0.999	-0.153797	0.330831	0.999	-0.011588	0.948968	0.994	0.000119904	0.999399	0.988	0.0749773	0.67837	0.911	-0.0681988	0.667821	0.996
Bacteroides_massiliensis	-0.000249999	0.998898	0.988	-0.0436102	0.78391	0.999	0.19849	0.268149	0.715	-0.265337	0.0894552	0.996	0.325521	0.0645179	0.917	-0.0459405	0.772661	0.931
gut_metagenome	0.26715	0.13285	0.999	-0.0344731	0.828416	0.999	-0.0792008	0.661299	0.856	0.0638545	0.687871	0.917	-0.0347502	0.847754	0.918	-0.165307	0.29547	0.996
Parabacteroides_merdae	0.0458769	0.799871	0.999	-0.181308	0.250514	0.988	-0.143048	0.427101	0.752	-0.0915033	0.564396	0.955	-0.00999542	0.955974	0.922	-0.213356	0.174891	0.996
Ruminococcus_sp._5_1_39BFAA	0.0836284	0.643582	0.999	0.0416714	0.793302	0.983	-0.298045	0.0920558	0.675	-0.165015	0.296334	0.996	-0.109485	0.544168	0.924	-0.157212	0.320076	0.996
Ruminococcus_bicirculans	0.0592603	0.743225	0.999	0.0139821	0.929969	0.963	-0.149854	0.405201	0.792	-0.0321709	0.83972	0.947	-0.278471	0.116593	0.926	-0.0533842	0.737046	0.983
Megasphaera_elsdenii	-0.153557	0.393559	0.999	-0.114207	0.47142	0.999	-0.144619	0.42199	0.774	-0.0740042	0.641382	0.925	-0.183699	0.306157	0.931	0.0449158	0.777602	0.912
Roseburia_inulinivorans	-0.327394	0.0629071	0.999	-0.198992	0.206453	0.999	-0.0909012	0.614896	0.82	0.125381	0.428845	0.996	0.0384332	0.831836	0.933	-0.135086	0.393682	0.996
uncultured_Christensenellaceae_bacterium	0.213977	0.231806	0.999	0.0825548	0.603232	0.999	0.162942	0.364929	0.73	-0.156654	0.321818	0.996	-0.136818	0.447711	0.933	-0.132158	0.404109	0.961
Sutterella_wadsworthensis	-0.0419932	0.816512	0.999	-0.0429249	0.787226	0.999	0.190354	0.288654	0.687	-0.0336121	0.83264	0.964	0.16947	0.345764	0.935	0.36032	0.0190774	0.42
unidentified	0.188489	0.293494	0.999	0.0562994	0.72324	0.999	-0.246123	0.167371	0.64	-0.0423233	0.790141	0.979	0.00412508	0.981823	0.937	0.0433583	0.785128	0.909
Prevotella_sp.	0.306686	0.0825715	0.908	-0.151239	0.339034	0.999	-0.00585471	0.974204	0.985	-0.116579	0.462201	0.992	0.263639	0.138216	0.938	-0.150068	0.34283	0.996
[Eubacterium]_eligens	-0.0824596	0.64824	0.999	0.0174183	0.912818	0.968	-0.263201	0.138897	0.582	-0.290317	0.0621696	0.996	0.00109057	0.995194	0.939	-0.0316713	0.842178	0.926
Anaerostipes_hadrus	0.0950863	0.598636	0.999	0.236776	0.13111	0.999	-0.192802	0.282382	0.71	-0.0549211	0.729757	0.944	-0.250662	0.159426	0.939	-0.150195	0.342416	0.996
uncultured_Lachnospiraceae_bacterium	0.15179	0.399089	0.999	0.0507224	0.749723	0.999	-0.0587991	0.745157	0.911	-0.177054	0.261988	0.996	-0.151242	0.400813	0.942	-0.0740175	0.641321	0.99
uncultured_Ruminococcus_sp.	0.0141819	0.937564	0.999	0.0545498	0.731516	0.999	-0.167973	0.350105	0.751	-0.118121	0.456259	0.996	-0.206386	0.249181	0.943	-0.214668	0.17219	0.996
Odoribacter_splanchnicus	0.00922564	0.959362	0.993	0.0140827	0.929466	0.974	-0.179462	0.317639	0.717	0.116328	0.46317	0.97	-0.095982	0.59518	0.946	-0.0733763	0.644221	0.977
Dialister_invisus	0.239259	0.179915	0.999	0.405349	0.00774314	0.341	0.199481	0.265718	0.731	0.260984	0.095039	0.996	0.168222	0.34938	0.946	0.0108519	0.94562	0.968
Dorea_longicatena	-0.326977	0.0632634	0.999	-0.158079	0.31738	0.999	-0.285276	0.107563	0.592	-0.209657	0.182666	0.996	-0.227799	0.202313	0.947	-0.132707	0.402143	0.983
Bacteroides_coprophilus	-0.0383546	0.832175	0.999	0.000718341	0.996398	0.985	-0.166115	0.355537	0.745	-0.151278	0.338908	0.996	-0.164811	0.359377	0.947	-0.00643096	0.967758	0.968
uncultured_Firmicutes_bacterium	-0.253541	0.154531	0.999	-0.051394	0.746518	0.999	-0.0669569	0.711216	0.894	-0.032088	0.840128	0.936	-0.0497041	0.783555	0.948	-0.160138	0.311037	0.996
Clostridium_sp.	0.10759	0.551201	0.999	-0.175305	0.266806	0.999	0.118692	0.510617	0.802	-0.239707	0.126267	0.996	0.1775	0.323045	0.948	-0.11803	0.456607	0.957
[Eubacterium]_siraeum	-0.10538	0.559458	0.999	-0.168723	0.28546	0.999	0.0956175	0.596586	0.808	-0.217053	0.16736	0.996	0.0205735	0.909523	0.95	-0.164231	0.298667	0.996
Coprococcus_eutactus	-0.0607589	0.736957	0.999	-0.0797236	0.615755	0.999	-0.164513	0.360259	0.737	-0.161675	0.306354	0.996	-0.154333	0.391144	0.951	-0.129915	0.412204	0.907
uncultured_Veillonellaceae_bacterium	-0.184423	0.304219	0.999	-0.155547	0.325291	0.999	-0.0199335	0.912326	0.991	0.040446	0.799253	0.977	0.099054	0.583394	0.952	-0.139202	0.379292	0.996
uncultured_prokaryote	0.062583	0.729351	0.999	0.0229725	0.885181	0.974	-0.2975	0.0926806	0.627	0.0944721	0.551773	0.991	-0.242378	0.174136	0.953	-0.150505	0.34141	0.996
Bifidobacterium_longum	0.0607837	0.736854	0.999	-0.055955	0.724867	0.999	0.113808	0.528286	0.802	0.177681	0.260275	0.996	0.0793926	0.660528	0.953	-0.062785	0.69284	0.983
uncultured_spirochete	0.233225	0.191479	0.999	-0.0903276	0.569432	0.999	0.217356	0.224342	0.658	-0.07425	0.640271	0.939	0.13415	0.456699	0.955	-0.10167	0.521732	0.977
Subdoligranulum_sp._4_3_54A2FAA	0.230838	0.196194	0.999	-0.0601728	0.70503	0.999	-0.0574441	0.750842	0.905	-0.017114	0.914335	0.947	0.127718	0.478759	0.955	-0.154799	0.327651	0.996
Alistipes_sp._N15.MGS-157	0.0482116	0.789908	0.999	-0.125061	0.430035	0.999	-0.223783	0.2106	0.662	-0.0992102	0.531907	0.996	-0.0443691	0.806322	0.956	-0.130448	0.410272	0.926
Eubacterium_ramulus	0.170278	0.343434	0.999	0.0312406	0.844297	0.991	-0.145891	0.417874	0.782	-0.16923	0.283994	0.996	-0.149323	0.406886	0.956	-0.111234	0.483113	0.966
Haemophilus_parainfluenzae	0.0453944	0.801934	0.999	0.516697	<0.001*	0.04*	0.108529	0.547711	0.817	0.0687059	0.665495	0.915	-0.0999323	0.580044	0.956	0.752449	<0.001*	<0.001*
Clostridium_paraputrificum	0.0943897	0.60133	0.999	0.334136	0.0305655	0.672	0.220302	0.217969	0.661	0.0175451	0.912185	0.956	-0.00517074	0.977217	0.958	0.66978	<0.001*	<0.001*
[Clostridium]_lactatifermentans	0.0424555	0.814527	0.999	0.345611	0.0249742	0.733	-0.0199447	0.912277	0.994	0.297167	0.0559836	0.996	0.238292	0.181734	0.959	0.20221	0.19906	0.996
Bilophila_wadsworthia	-0.105802	0.557876	0.999	-0.165991	0.293447	0.999	-0.124108	0.491374	0.801	0.157011	0.320701	0.996	-0.0407999	0.821642	0.959	-0.147445	0.351429	0.996
Clostridium_perfringens	0.153097	0.394993	0.999	0.26333	0.0919975	0.999	0.208376	0.244544	0.694	-0.0227362	0.886354	0.94	0.31934	0.0700639	0.962	0.56094	0.000111487	0.003
Lactobacillus_prophage_Lj928	0.0435223	0.80995	0.999	-0.0535909	0.736064	0.999	0.0372902	0.836769	0.969	-0.00427793	0.978549	0.979	0.0375191	0.835781	0.963	-0.0424382	0.789584	0.902
Eubacterium_sp._1-5	-0.183311	0.307197	0.999	-0.0434641	0.784617	0.999	-0.0510766	0.777726	0.913	-0.00608306	0.969502	0.981	-0.080476	0.656177	0.964	-0.049298	0.756535	0.965
Sutterella_parvirubra	0.309005	0.0801595	0.999	0.197467	0.210024	0.999	-0.0171286	0.924626	0.992	0.187623	0.234109	0.996	0.258778	0.145905	0.964	0.0482449	0.761582	0.957
Parabacteroides_goldsteinii	0.197755	0.269961	0.999	0.112497	0.478129	0.999	0.00538702	0.976264	0.976	-0.186154	0.237858	0.996	0.130163	0.470307	0.965	-0.10472	0.509252	0.974
Lactobacillus_ruminis	0.0161855	0.928765	0.999	-0.0665517	0.675396	0.999	0.143683	0.425031	0.763	0.139819	0.377162	0.996	0.167679	0.350961	0.969	-0.0527912	0.739864	0.972
Alistipes_indistinctus	-0.0728175	0.687161	0.999	0.0507461	0.74961	0.999	-0.126929	0.481501	0.831	0.193303	0.219992	0.996	-0.227246	0.20344	0.972	0.0334211	0.833577	0.929
Eggerthella_lenta	-0.165738	0.356645	0.999	0.0853575	0.590944	0.999	-0.269379	0.129525	0.57	0.257366	0.0998801	0.996	0.00432335	0.98095	0.975	-0.0169885	0.914961	0.97
Lachnospiraceae_bacterium_TF01-11	0.113113	0.530824	0.999	0.0023422	0.988255	0.988	0.196786	0.272362	0.705	0.112166	0.47943	0.981	0.177625	0.3227	0.978	-0.0593713	0.708785	0.975
Ruminococcus_lactaris	0.000742095	0.99673	0.997	-0.0258384	0.870971	0.995	-0.282101	0.111709	0.578	-0.0869247	0.584122	0.952	-0.29353	0.0973308	0.982	-0.0169696	0.915055	0.959
Clostridia_bacterium_UC5.1-2F7	-0.0341697	0.850268	0.999	-0.0880799	0.579116	0.999	0.232005	0.193878	0.711	-0.0303837	0.848517	0.933	0.274886	0.121572	0.982	-0.0811309	0.609516	0.996
Anaerotruncus_colihominis	0.0171981	0.92432	0.999	-0.0134982	0.932387	0.954	-0.188917	0.292379	0.677	-0.0915226	0.564313	0.974	-0.215625	0.228146	0.984	-0.0742419	0.640308	0.996
Weissella_confusa	-0.0193643	0.914821	0.999	-0.0556488	0.726314	0.999	0.287464	0.104776	0.615	-0.0823026	0.604343	0.95	0.211471	0.237448	0.99	-0.00369393	0.981477	0.97
metagenome	0.0135892	0.940169	0.997	-0.0802385	0.613469	0.999	0.174753	0.330711	0.728	0.0721009	0.650004	0.923	0.109501	0.544111	0.992	-0.0816754	0.60711	0.996
Prevotellaceae_bacterium_DJF_CR21k6	-0.0343396	0.849532	0.999	-0.0547533	0.730552	0.999	0.225595	0.206833	0.674	0.110003	0.488	0.976	0.111037	0.538441	0.992	0.289927	0.062538	0.611
Acidaminococcus_fermentans	-0.0254659	0.888129	0.999	-0.120533	0.447047	0.999	0.120008	0.505907	0.809	-0.345022	0.0252386	0.996	0.014273	0.937164	0.992	-0.0875967	0.581208	0.996
Faecalibacterium_prausnitzii	0.0118367	0.947874	0.993	-0.229781	0.143226	0.999	-0.329256	0.061338	0.6	-0.0677932	0.669684	0.907	-0.0639339	0.723734	0.992	-0.212235	0.177222	0.996
Enterococcus_gallinarum	0.130181	0.470245	0.999	-0.0565995	0.721824	0.999	0.227827	0.202257	0.712	-0.139918	0.376823	0.996	0.0242281	0.893535	0.992	0.0479165	0.763158	0.946
uncultured_rumen_bacterium	-0.0282405	0.876029	0.999	0.112452	0.478303	0.999	0.00157874	0.993043	0.982	0.0125214	0.93727	0.959	-0.151725	0.399294	0.992	-0.0499332	0.753495	0.975
Akkermansia_muciniphila	0.0439566	0.808089	0.999	0.0329427	0.835927	0.994	0.066362	0.713674	0.885	0.162698	0.303263	0.996	-0.0329479	0.855565	0.992	0.0478561	0.763448	0.933
Actinomyces_odontolyticus	0.103442	0.566741	0.999	0.185497	0.239546	0.999	0.125616	0.486082	0.823	0.124463	0.432261	0.996	0.0678332	0.707601	0.992	0.0633084	0.690406	0.996
Bacteroides_eggerthii	-0.00283824	0.987493	0.999	-0.0970547	0.540901	0.999	-0.377956	0.0301102	0.53	0.182607	0.247077	0.996	-0.0596653	0.741529	0.992	-0.0615666	0.698517	0.976
Bacteroides_fluxus	-0.224905	0.208262	0.999	-0.105965	0.504203	0.999	-0.104366	0.563261	0.826	-0.0788646	0.619576	0.924	-0.1668	0.353527	0.992	-0.0989137	0.53314	0.957
Bacteroides_caccae	-0.151351	0.400471	0.999	-0.184568	0.241949	0.999	0.117639	0.514401	0.794	0.249657	0.110824	0.996	-0.0255284	0.887856	0.992	-0.159067	0.314325	0.996
Bacteroides_fragilis	0.00825793	0.963621	0.986	0.120853	0.445831	0.999	-0.0358034	0.843195	0.964	0.034199	0.82976	0.974	-0.110811	0.539274	0.992	0.0261617	0.86937	0.945
Lachnospiraceae_bacterium_3_1_57FAA_CT1	-0.0499243	0.782619	0.999	0.226522	0.149145	0.999	-0.0776986	0.667352	0.851	0.145197	0.358901	0.996	0.0474343	0.793221	0.992	0.0863988	0.586407	0.996
Clostridium_sp._7_3_54FAA	0.120257	0.505019	0.999	0.256371	0.101244	0.999	0.277548	0.11786	0.576	-0.0348695	0.826473	0.983	0.276187	0.119747	0.992	0.175179	0.267155	0.996
bacterium_enrichment_culture_clone_Ecwsrb027	0.0451411	0.803017	0.999	0.0221385	0.889323	0.954	-0.226209	0.205567	0.696	-0.18455	0.241998	0.996	-0.132951	0.460769	0.992	-0.201533	0.200598	0.996
Coprococcus_sp._HPP0074	-0.144099	0.423679	0.999	0.0484471	0.760612	0.999	0.310471	0.0786626	0.629	-0.0818346	0.606407	0.936	0.229205	0.199466	0.992	-0.00749801	0.962412	0.973
Tyzzerella_nexilis	0.298957	0.0910172	0.89	-0.0296406	0.852181	0.987	0.190967	0.287076	0.702	0.120301	0.44793	0.996	0.282368	0.111356	0.992	-0.0401913	0.800492	0.903
Roseburia_hominis	-0.0429158	0.812551	0.999	-0.0965874	0.542861	0.999	-0.0969376	0.591503	0.813	0.0937241	0.55494	0.977	-0.170111	0.343915	0.992	-0.0993333	0.531396	0.974
Bifidobacterium_adolescentis	0.0757295	0.675318	0.999	-0.108939	0.492243	0.999	-0.00744841	0.967185	0.994	-0.0971165	0.540642	0.991	0.0327578	0.85639	0.992	0.0455376	0.774602	0.921

## Sheet: Table S3  Differeces of Taxa ab
Table S3 Differeces of Taxa abundances in MDD with and without sleep disorder
Parameter	MDD without sleep disorder	MDD with sleep disorder	p-value	p.adj
Genus
Streptococcus	0.00753007	0.00237232	0.0124837	0.804
Streptococcus	0.00753007	0.00237232	0.0124837	0.402
Coprococcus	0.0108107	0.00265042	0.0124837	0.268
Dorea	0.00342117	0.00179247	0.0324705	0.429
Barnesiella	0.00950037	0.00091864	0.0316017	0.357
Intestinibacter	0.000308118	4.24817e-05	0.026	0.435
Species
Blautia_obeum	0.00719341	0.00151878	0.012	0.528
Streptococcus_salivarius_subsp._salivarius	0.00712567	0.00205894	0.014	0.308
Clostridium_sp	0.000270289	0.00217754	0.016	0.281
Dorea_formicigenerans	0.00156265	0.000831583	0.032	0.469
uncultured_Coprococcus_sp	0.00193371	0.00038734	0.004	0.352
Ruminococcus_lactaris	0.00705778	0.00106821	0.013	0.381

## Sheet: Table S4  Differeces of Taxa ab
Table S4 Differeces of Taxa abundances in HCW and non-HCW
tax	p-value	p.signif
phylum
Bacteroidetes	0.239269	ns
Firmicutes	0.35152	ns
Proteobacteria	0.713056	ns
Actinobacteria	0.883052	ns
Fusobacteria	0.379952	ns
Tenericutes	0.230473	ns
Lentisphaerae	0.667431	ns
Verrucomicrobia	0.169296	ns
Synergistetes	0.111905	ns
Cyanobacteria	0.536665	ns
unclassified	0.426875	ns
class
Bacteroidia	0.239269	ns
Clostridia	0.259413	ns
Gammaproteobacteria	0.73142	ns
Negativicutes	0.883052	ns
Coriobacteriia	0.98044	ns
Betaproteobacteria	0.768602	ns
Erysipelotrichia	0.589629	ns
Bacilli	0.883052	ns
Fusobacteriia	0.379952	ns
Alphaproteobacteria	0.629345	ns
Mollicutes	0.230473	ns
Actinobacteria	1	ns
Deltaproteobacteria	0.588151	ns
Lentisphaeria	0.667431	ns
Verrucomicrobiae	0.178758	ns
Synergistia	0.111905	ns
unclassified	0.046413	ns
Flavobacteriia	0.813576	ns
Sphingobacteriia	0.932231	ns
Epsilonproteobacteria	0.136738	ns
Opitutae	0.336491	ns
order
Bacteroidales	0.239269	ns
Clostridiales	0.259413	ns
Enterobacteriales	0.960892	ns
Selenomonadales	0.883052	ns
Coriobacteriales	0.98044	ns
Burkholderiales	0.768602	ns
Erysipelotrichales	0.589629	ns
Lactobacillales	0.921878	ns
Fusobacteriales	0.379952	ns
Aeromonadales	0.53177	ns
Rhodospirillales	0.704026	ns
unclassified	0.271675	ns
Bifidobacteriales	0.768573	ns
Pasteurellales	0.768573	ns
Desulfovibrionales	0.588151	ns
Victivallales	0.667431	ns
Verrucomicrobiales	0.178758	ns
Actinomycetales	0.538316	ns
Synergistales	0.111905	ns
Bacillales	0.979987	ns
Rickettsiales	0.12005	ns
Anaeroplasmatales	0.50157	ns
Pseudomonadales	0.874529	ns
Oceanospirillales	0.575909	ns
Rhizobiales	0.943923	ns
Flavobacteriales	0.813576	ns
Rhodobacterales	0.233839	ns
Xanthomonadales	0.336491	ns
Neisseriales	0.876462	ns
Sphingomonadales	0.233839	ns
Thermoanaerobacterales	0.383572	ns
Micrococcales	0.544149	ns
Propionibacteriales	0.58286	ns
Caulobacterales	0.50157	ns
Corynebacteriales	0.336491	ns
Sphingobacteriales	0.932231	ns
Campylobacterales	0.136738	ns
Micromonosporales	0.50157	ns
Halanaerobiales	0.50157	ns
family
Prevotellaceae	0.193807	ns
Bacteroidaceae	0.477089	ns
Ruminococcaceae	0.141286	ns
Enterobacteriaceae	0.960892	ns
Lachnospiraceae	0.902436	ns
Acidaminococcaceae	0.177519	ns
Veillonellaceae	0.749938	ns
Coriobacteriaceae	0.98044	ns
Porphyromonadaceae	0.623894	ns
Rikenellaceae	0.863737	ns
Alcaligenaceae	0.749938	ns
Christensenellaceae	0.787264	ns
Erysipelotrichaceae	0.589629	ns
Clostridiaceae	0.96082	ns
Streptococcaceae	0.921878	ns
Peptostreptococcaceae	0.432418	ns
Fusobacteriaceae	0.379952	ns
Succinivibrionaceae	0.53177	ns
Rhodospirillaceae	0.704026	ns
unclassified	0.12245	ns
Bifidobacteriaceae	0.768573	ns
Pasteurellaceae	0.768573	ns
Desulfovibrionaceae	0.588151	ns
Lactobacillaceae	0.177811	ns
Victivallaceae	0.747872	ns
Leuconostocaceae	0.196109	ns
Enterococcaceae	0.417189	ns
Verrucomicrobiaceae	0.178758	ns
Peptococcaceae	0.257473	ns
Actinomycetaceae	0.538316	ns
Synergistaceae	0.111905	ns
Comamonadaceae	0.19351	ns
Anaeroplasmataceae	0.50157	ns
Moraxellaceae	0.874529	ns
Halomonadaceae	0.575909	ns
Phyllobacteriaceae	0.977148	ns
Flavobacteriaceae	0.813576	ns
Defluviitaleaceae	0.632596	ns
Oxalobacteraceae	0.787993	ns
Rhodobacteraceae	0.233839	ns
Xanthomonadaceae	0.336491	ns
Aerococcaceae	0.977386	ns
Neisseriaceae	0.876462	ns
Sphingomonadaceae	0.233839	ns
Thermoanaerobacteraceae	0.383572	ns
Brucellaceae	0.50157	ns
Brevibacteriaceae	0.50157	ns
Propionibacteriaceae	0.58286	ns
Eubacteriaceae	0.887294	ns
Caulobacteraceae	0.50157	ns
Corynebacteriaceae	0.336491	ns
Micrococcaceae	0.544149	ns
Sphingobacteriaceae	0.336491	ns
Chitinophagaceae	0.58286	ns
Staphylococcaceae	0.765736	ns
Hyphomicrobiaceae	0.192264	ns
Carnobacteriaceae	0.819576	ns
Pseudomonadaceae	1	ns
Campylobacteraceae	0.136738	ns
Leptotrichiaceae	1	ns
Micromonosporaceae	0.50157	ns
Erythrobacteraceae	0.50157	ns
Burkholderiaceae	0.803904	ns
Dermatophilaceae	0.50157	ns
genus
Prevotella	0.390841	ns
Bacteroides	0.477089	ns
Faecalibacterium	0.280701	ns
Escherichia	0.694858	ns
unclassified	0.749938	ns
Phascolarctobacterium	0.259413	ns
Megamonas	0.515748	ns
Klebsiella	0.556259	ns
Lachnoclostridium	0.98044	ns
Collinsella	0.623848	ns
Ruminococcus	0.713056	ns
Subdoligranulum	0.134775	ns
Parabacteroides	0.239269	ns
Alistipes	0.787401	ns
Lachnospira	0.589629	ns
Dialister	0.418465	ns
Parasutterella	0.147769	ns
Blautia	0.73142	ns
Megasphaera	0.609839	ns
Fusicatenibacter	0.477089	ns
Roseburia	0.589629	ns
Sutterella	0.461734	ns
Streptococcus	0.863737	ns
Mitsuokella	0.713002	ns
Anaerostipes	0.694858	ns
Coprococcus	0.193807	ns
Odoribacter	0.547601	ns
Dorea	0.539926	ns
Fusobacterium	0.480372	ns
Butyricicoccus	0.941368	ns
Succinivibrio	0.53177	ns
Tyzzerella	0.185531	ns
Veillonella	0.941366	ns
Flavonifractor	0.806325	ns
Holdemanella	0.401802	ns
Paraprevotella	0.256811	ns
Catenibacterium	0.801044	ns
Erysipelatoclostridium	0.415935	ns
Alloprevotella	0.548306	ns
Barnesiella	0.589384	ns
Ruminiclostridium	0.314803	ns
Bifidobacterium	0.768573	ns
Allisonella	0.344185	ns
Turicibacter	0.512276	ns
Haemophilus	0.658887	ns
Butyricimonas	0.62293	ns
Bilophila	0.294064	ns
Lactobacillus	0.177811	ns
Faecalitalea	0.343091	ns
Anaerotruncus	0.364023	ns
Eggerthella	0.255114	ns
Intestinibacter	0.574904	ns
Coprobacter	0.370043	ns
Victivallis	0.857719	ns
Weissella	0.367932	ns
Olsenella	0.685764	ns
Holdemania	0.26093	ns
Marvinbryantia	0.901904	ns
Acidaminococcus	0.834325	ns
Enterococcus	0.417189	ns
Akkermansia	0.178758	ns
Peptococcus	0.260401	ns
Actinomyces	0.538316	ns
Hungatella	0.776024	ns
Desulfovibrio	0.491779	ns
Intestinimonas	0.507449	ns
Pseudobutyrivibrio	0.0626128	ns
Eisenbergiella	0.59069	ns
species
uncultured_bacterium	0.589629	ns
Bacteroides_vulgatus	0.418481	ns
Bacteroides_plebeius	0.291778	ns
unclassified	0.229623	ns
Escherichia_coli	0.694858	ns
uncultured_organism	0.589629	ns
Bacteroides_stercoris	0.469511	ns
Bacteroides_coprocola	0.606606	ns
Bacteroides_uniformis	0.658992	ns
Prevotella_stercorea	0.664908	ns
human_gut_metagenome	0.100458	ns
Ruminococcus_sp._N15.MGS-57	0.492128	ns
Bacteroides_thetaiotaomicron	0.606653	ns
Parabacteroides_distasonis	0.768602	ns
Bacteroides_massiliensis	0.658623	ns
gut_metagenome	0.162273	ns
Parabacteroides_merdae	0.0734959	ns
Ruminococcus_sp._5_1_39BFAA	0.606653	ns
Ruminococcus_bicirculans	0.476275	ns
Megasphaera_elsdenii	0.859959	ns
Roseburia_inulinivorans	0.960891	ns
uncultured_Christensenellaceae_bacterium	0.781595	ns
Sutterella_wadsworthensis	0.379198	ns
Blautia_obeum	0.507998	ns
Streptococcus_salivarius_subsp._salivarius	0.676833	ns
unidentified	0.623894	ns
Prevotella_sp.	0.136344	ns
[Eubacterium]_eligens	0.883052	ns
Anaerostipes_hadrus	0.589629	ns
Coprococcus_comes	0.249136	ns
uncultured_Lachnospiraceae_bacterium	0.193807	ns
uncultured_Ruminococcus_sp.	0.941368	ns
Odoribacter_splanchnicus	0.547601	ns
Dialister_invisus	0.275337	ns
Dorea_longicatena	0.390841	ns
Bacteroides_coprophilus	0.626282	ns
uncultured_Firmicutes_bacterium	0.432418	ns
Blautia_sp.	0.234257	ns
Clostridium_sp.	0.404519	ns
butyrate-producing_bacterium_L2-50	0.263619	ns
Dorea_formicigenerans	0.902372	ns
[Eubacterium]_siraeum	0.488317	ns
Coprococcus_eutactus	0.819606	ns
uncultured_Veillonellaceae_bacterium	0.300875	ns
uncultured_prokaryote	0.174365	ns
Bifidobacterium_longum	0.95111	ns
uncultured_spirochete	0.49068	ns
Subdoligranulum_sp._4_3_54A2FAA	0.555523	ns
Alistipes_sp._N15.MGS-157	0.726255	ns
Eubacterium_ramulus	0.432418	ns
Haemophilus_parainfluenzae	0.731335	ns
Clostridium_paraputrificum	0.975563	ns
[Clostridium]_lactatifermentans	0.100346	ns
Bilophila_wadsworthia	0.294064	ns
Clostridium_perfringens	0.818744	ns
Lactobacillus_prophage_Lj928	0.13972	ns
Eubacterium_sp._1-5	0.319343	ns
uncultured_Coprococcus_sp.	0.289863	ns
Sutterella_parvirubra	0.50157	ns
Parabacteroides_goldsteinii	0.784161	ns
Lactobacillus_ruminis	0.573075	ns
Alistipes_indistinctus	0.453221	ns
Eggerthella_lenta	0.255114	ns
uncultured_Clostridiales_bacterium	0.517493	ns
Lachnospiraceae_bacterium_TF01-11	0.579249	ns
Ruminococcus_lactaris	0.320581	ns
Clostridia_bacterium_UC5.1-2F7	0.670211	ns
Parasutterella_secunda	0.426875	ns
Anaerotruncus_colihominis	0.444856	ns
Weissella_confusa	0.367932	ns
metagenome	0.654011	ns
Prevotellaceae_bacterium_DJF_CR21k6	0.39075	ns
Acidaminococcus_fermentans	0.834325	ns
Faecalibacterium_prausnitzii	0.753678	ns
Enterococcus_gallinarum	0.417189	ns
uncultured_rumen_bacterium	0.271675	ns
Akkermansia_muciniphila	0.178758	ns
Actinomyces_odontolyticus	0.588151	ns
Bacteroides_eggerthii	0.497625	ns
Bacteroides_fluxus	0.796809	ns
Bacteroides_caccae	0.623894	ns
Bacteroides_fragilis	0.968154	ns
Lachnospiraceae_bacterium_3_1_57FAA_CT1	0.59069	ns
Clostridium_sp._7_3_54FAA	0.266805	ns
bacterium_enrichment_culture_clone_Ecwsrb027	0.897883	ns
Coprococcus_sp._HPP0074	0.412794	ns
Tyzzerella_nexilis	0.292773	ns
Roseburia_hominis	0.0861173	ns
Bifidobacterium_adolescentis	0.60415	ns

## Sheet: Table S5Contribution degree par
Table S5 Contribution degree parameters of clinical factors in RDA analysis
name	F	Pr(>F)
age	0.911588	0.487
BMI	0.873825	0.499
HAMD	4.16997	0.004
PSQI	1.26324	0.223
ISI	0.783673	0.62
